# Supplementary material for: Magnesium modulates phospholipid metabolism to promote bacterial phenotypic resistance to antibiotics
Source: eLife. 2025 Jan 2;13:RP100427. doi: 10.7554/eLife.100427 (PMC11695056; doi:10.7554/eLife.100427)
Supplement: Figure 3—source data 1. [file elife-100427-fig3-data1.zip]

Archive with 2 entries (1 files):
- Figure 3-source data 1/Figure 3-source data 1.pdf
- Figure 3-source data 1/
