# Supplementary material for: Magnesium modulates phospholipid metabolism to promote bacterial phenotypic resistance to antibiotics
Source: eLife. 2025 Jan 2;13:RP100427. doi: 10.7554/eLife.100427 (PMC11695056; doi:10.7554/eLife.100427)
Supplement: Figure 3—source data 2. [file elife-100427-fig3-data2.zip]

Archive with 5 entries (4 files):
- Figure 3-source data 2/FabA.tif
- Figure 3-source data 2/FabF.tif
- Figure 3-source data 2/FadL.tif
- Figure 3-source data 2/FadR.tif
- Figure 3-source data 2/
