# Supplementary material for: Magnesium modulates phospholipid metabolism to promote bacterial phenotypic resistance to antibiotics
Source: eLife. 2025 Jan 2;13:RP100427. doi: 10.7554/eLife.100427 (PMC11695056; doi:10.7554/eLife.100427)
Supplement: Source data 2. [file elife-100427-data2.zip]

Archive with 2 entries (1 files):
- Appendix 1-source data 2/TolC.tif
- Appendix 1-source data 2/
